# Supplementary material for: An Ultrasonographic Study of the Superficial Radial Nerve in Healthy Subjects: Suggesting a Safe Zone for Wrist Extensor Compartment Injections
Source: Diagnostics (Basel). 2026 Jun 10;16(12):1788. doi: 10.3390/diagnostics16121788 (PMC13298110; doi:10.3390/diagnostics16121788)
Supplement: Supplementary file 1 [file diagnostics-16-01788-s001.zip]

Archive with 2 entries (2 files):
- File S1 Minimal dataset_revision.xlsx
- Supplementary table_S1.pdf
