# Supplementary material for: An Ultrasonographic Study of the Superficial Radial Nerve in Healthy Subjects: Suggesting a Safe Zone for Wrist Extensor Compartment Injections
Source: Diagnostics (Basel). 2026 Jun 10;16(12):1788. doi: 10.3390/diagnostics16121788 (PMC13298110; doi:10.3390/diagnostics16121788)
Supplement: Supplementary file 1 [file diagnostics-16-01788-s001.zip › File S1 Minimal dataset_revision.xlsx]

## Sheet: raw data
Subject_ID	Age	Sex	Height	Weight	BMI	Rt/Lt	Total length of forearm (L)	La	La/L	Lb	Lb/L	Lc	Lc/L	Ld	Ld/L	A1	A2	intersection point depth_Level A	SRN depth_Level A	superficial border of radius depth_Level A	B1	B2	intersection point depth_Level B	SRN depth_Level B	superficial border of radius depth_Level B	C1	crossing point depth_Level C	superficial border of radius depth_Level C	D1	crossing point depth_Level D	superficial border of radius depth_Level D
1	26	M	171	73	24.9649	Rt	25.6	6.5	0.253906	1.2	0.046875	3.5	0.136719	1	0.0390625	0.7	-0.93	0.5	0.77	0.51	0.26	-0.38	0.38	0.26	0.57	-0.62	0.37	0.58	-0.2	0.27	0.33
1	26	M	171	73	24.9649	Lt	24.8	6.5	0.262097	0.5	0.0201613	3.5	0.141129	1	0.0403226	0.43	-1.07	0.34	0.6	0.48	-0.27	-0.16	0.38	0.27	0.56	-0.82	0.42	0.47	-0.21	0.26	0.57
2	34	M	174	75	24.7721	Rt	25.8	7	0.271318	1.5	0.0581395	3.2	0.124031	1.5	0.0581395	0.44	-1.02	0.33	0.54	0.36	0.77	0.27	0.32	0.31	0.34	-0.53	0.26	0.47	0.17	0.29	0.42
2	34	M	174	75	24.7721	Lt	26.3	7.5	0.285171	1.7	0.0646388	3.2	0.121673	1.3	0.0494297	0.55	-0.8	0.24	0.32	0.38	-0.36	-0.39	0.37	0.25	0.51	-0.24	0.3	0.45	0.13	0.24	0.48
3	34	F	160	53	20.7031	Rt	24.6	6	0.243902	1.4	0.0569106	2.6	0.105691	1.3	0.0528455	0.87	-0.86	0.5	0.78	0.45	0.12	-0.04	0.29	0.23	0.4	-0.29	0.28	0.45	0.73	0.34	0.4
3	34	F	160	53	20.7031	Lt	24	6.2	0.258333	1.5	0.0625	2.7	0.1125	1	0.0416667	0.58	-0.95	0.4	0.74	0.42	-0.14	0.21	0.29	0.21	0.29	-0.22	0.29	0.44	0.36	0.28	0.33
4	31	F	153	48	20.5049	Rt	23.8	5	0.210084	1	0.0420168	3	0.12605	0.8	0.0336134	0.73	-0.66	0.29	0.2	0.25	-0.38	0.07	0.29	0.18	0.34	-0.33	0.27	0.35	0.14	0.2	0.33
4	31	F	153	48	20.5049	Lt	23	6	0.26087	1.4	0.0608696	3	0.130435	1.3	0.0565217	0.61	-0.7	0.29	0.42	0.35	-0.16	0.1	0.29	0.18	0.29	-0.18	0.24	0.38	0.11	0.24	0.34
5	31	M	182	70	21.1327	Rt	26.3	6.5	0.247148	1.8	0.0684411	3.2	0.121673	1.3	0.0494297	0.44	-0.6	0.25	0.23	0.4	0.21	0.21	0.3	0.3	0.42	-0.29	0.3	0.49	0.63	0.31	0.46
5	31	M	182	70	21.1327	Lt	26.2	6.3	0.240458	2.3	0.0877863	3.4	0.129771	1.3	0.0496183	0.48	-0.76	0.26	0.26	0.27	0.74	0.55	0.39	0.36	0.44	-0.22	0.3	0.42	0.68	0.25	0.44
6	33	M	172	63	21.2953	Rt	26.5	7	0.264151	1.8	0.0679245	3.4	0.128302	1	0.0377358	0.51	-0.62	0.36	0.42	0.46	0.52	-0.23	30	0.25	0.41	-0.53	0.36	0.48	0.36	0.33	0.41
6	33	M	172	63	21.2953	Lt	26	6	0.230769	1.3	0.05	3.7	0.142308	0.8	0.0307692	0.5	-0.66	0.3	0.43	0.42	0.43	0.08	0.26	0.18	0.35	-0.75	0.37	0.55	0.3	0.22	0.38
7	27	M	174	63	20.8086	Rt	24	5.5	0.229167	0.5	0.0208333	3	0.125	0.3	0.0125	0.57	-0.73	0.37	0.64	0.4	-0.06	0.08	0.43	0.27	0.51	-0.57	0.37	0.52	0.14	0.28	0.35
7	27	M	174	63	20.8086	Lt	25.5	5.8	0.227451	1.4	0.054902	3.5	0.137255	0.8	0.0313725	0.47	-0.56	0.31	0.39	0.38	0.66	0.27	0.37	0.28	0.44	-0.32	0.31	0.48	0.25	0.38	0.45
8	28	M	172	70	23.6614	Rt	26.5	5.8	0.218868	1	0.0377358	3.1	0.116981	0.7	0.0264151	0.57	-0.62	0.42	0.56	0.45	0.95	0.43	0.38	0.22	0.4	-0.38	0.46	0.59	0.47	0.3	0.48
8	28	M	172	70	23.6614	Lt	27	6.3	0.233333	2	0.0740741	3.4	0.125926	0.5	0.0185185	0.52	-0.87	0.51	0.58	0.51	0.8	0.24	0.32	0.31	0.4	-0.36	0.42	0.65	0.32	0.47	0.62
9	25	F	161	58	22.3757	Rt	23.5	5.5	0.234043	1.2	0.0510638	3.2	0.13617	0.6	0.0255319	0.4	-0.72	0.37	0.68	0.4	0.22	0.09	0.32	0.24	0.33	-0.3	0.32	0.48	0.14	0.27	0.36
9	25	F	161	58	22.3757	Lt	23.5	5.4	0.229787	1.3	0.0553191	3.2	0.13617	1	0.0425532	0.39	-0.74	0.26	0.49	0.38	0.06	0.11	0.32	0.21	0.36	-0.34	0.32	0.44	0.19	0.31	0.35
10	41	F	170	66	22.8374	Rt	23.8	6	0.252101	1	0.0420168	3.2	0.134454	1	0.0420168	0.47	-0.55	0.38	0.4	0.42	-0.06	0.06	0.3	0.17	0.34	-0.49	0.36	0.39	0.07	0.25	0.31
10	41	F	170	66	22.8374	Lt	24.5	6.3	0.257143	1.8	0.0734694	3.2	0.130612	1.2	0.0489796	0.5	-0.68	0.31	0.47	0.36	0.34	0.36	0.29	0.17	0.39	-0.38	0.26	0.37	0.47	0.21	0.38
11	32	F	160	56	21.875	Rt	24.5	5.5	0.22449	1	0.0408163	2.8	0.114286	0.8	0.0326531	0.72	-0.78	0.37	0.45	0.31	0.11	0.03	0.3	0.21	0.32	-0.63	0.2	0.32	0.09	0.23	0.3
11	32	F	160	56	21.875	Lt	24.7	6	0.242915	1.2	0.048583	2.7	0.109312	0.9	0.0364372	0.52	-0.82	0.28	0.53	0.36	0.2	0.33	0.31	0.34	0.35	-0.58	0.33	0.47	0.12	0.3	0.33
12	35	M	171.4	69	23.487	Rt	26.5	6.5	0.245283	0.5	0.0188679	3.5	0.132075	0.3	0.0113208	0.43	-1.06	0.3	0.45	0.41	0.09	0.23	0.43	0.36	0.52	-0.3	0.28	0.54	0.23	0.5	0.57
12	35	M	171.4	69	23.487	Lt	26.8	6.9	0.257463	1	0.0373134	3.5	0.130597	0	0	0.2	-0.67	0.31	0.54	0.46	0.29	0.12	0.36	0.31	0.45	-0.48	0.42	0.48	0.75	0.29	0.49
13	47	M	166	72	26.1286	Rt	26	6.3	0.242308	1.8	0.0692308	3.7	0.142308	0.5	0.0192308	0.52	-0.53	0.45	0.52	0.6	0.88	0.07	0.37	0.21	0.4	-0.47	0.35	0.56	0.33	0.28	0.56
13	47	M	166	72	26.1286	Lt	26	6.5	0.25	1.5	0.0576923	3.8	0.146154	0.5	0.0192308	0.63	-0.63	0.36	0.46	0.43	0.78	-0.09	0.31	0.3	0.35	-0.18	0.33	0.48	0.18	0.28	0.47
14	50	F	162	65	24.7676	Rt	24.5	6	0.244898	1	0.0408163	3	0.122449	1	0.0408163	0.54	-0.47	0.52	0.53	0.63	0.22	0.09	0.38	0.3	0.41	-0.47	0.36	0.52	0.09	0.26	0.4
14	50	F	162	65	24.7676	Lt	24.3	6.2	0.255144	1.4	0.0576132	3.3	0.135802	2	0.0823045	0.66	-0.71	0.54	0.49	0.63	0.77	-0.06	0.27	0.29	0.3	-0.38	0.38	0.55	0.32	0.49	0.64
15	42	F	157	58	23.5304	Rt	23.5	5.8	0.246809	1	0.0425532	3	0.12766	0	0	0.33	-1.08	0.35	0.89	0.43	0.12	0.05	0.33	0.25	0.37	-0.63	0.32	0.46	0.11	0.33	0.49
15	42	F	157	58	23.5304	Lt	24	6	0.25	1	0.0416667	3.3	0.1375	0	0	0.31	-0.65	0.36	0.58	0.5	0.66	0.02	0.19	0.19	0.23	-0.65	0.41	0.48	0.7	0.26	0.34
16	30	F	162	62	23.6244	Rt	25	6	0.24	0.8	0.032	2.8	0.112	0.5	0.02	0.58	-0.72	0.45	0.55	0.44	0.24	0.15	0.39	0.31	0.44	-0.52	0.33	0.48	0.34	0.27	0.38
16	30	F	162	62	23.6244	Lt	24.8	5.7	0.229839	1.5	0.0604839	3.1	0.125	0.8	0.0322581	0.45	-0.86	0.29	0.51	0.41	0.08	0.16	0.31	0.2	0.36	-0.33	0.33	0.46	0.25	0.41	0.19
17	34	F	171.5	56	19.0397	Rt	27	6.5	0.240741	1	0.037037	3.3	0.122222	0.5	0.0185185	0.7	-0.69	0.25	0.6	0.26	0.54	0.17	0.24	0.23	0.31	-0.44	0.32	0.44	0.2	0.2	0.37
17	34	F	171.5	56	19.0397	Lt	26.5	6	0.226415	1.2	0.045283	3	0.113208	0.5	0.0188679	0.64	-0.59	0.32	0.58	0.34	0.07	0.42	0.23	0.32	0.35	-0.42	0.34	0.39	-0.46	0.27	0.18
18	32	F	161	53	20.4467	Rt	23.5	5.5	0.234043	0.9	0.0382979	2.8	0.119149	0.9	0.0382979	0.56	-0.71	0.24	0.65	0.33	0.1	0	0.35	0.22	0.35	-0.33	0.22	0.36	0.24	0.2	0.35
18	32	F	161	53	20.4467	Lt	23.5	5.5	0.234043	0.8	0.0340426	2.6	0.110638	0.5	0.0212766	0.56	-0.8	0.26	0.5	0.3	0.58	0.38	0.28	0.21	0.28	-0.32	0.24	0.39	0.23	0.31	0.35
19	39	M	174	70	23.1206	Rt	27.5	7.2	0.261818	1.5	0.0545455	3.4	0.123636	0	0	0.48	-1	0.26	0.51	0.33	0.55	0	0.31	0.25	0.31	-0.62	0.35	0.54	0.27	0.24	0.36
19	39	M	174	70	23.1206	Lt	27.3	6.8	0.249084	1	0.03663	3.4	0.124542	0.5	0.018315	0.4	-0.92	0.28	0.44	0.36	0.1	0	0.38	0.21	0.38	-0.41	0.28	0.49	0.25	0.34	0.14
20	27	M	175	75	24.4898	Rt	28	6.5	0.232143	0.5	0.0178571	3.5	0.125	1	0.0357143	0.36	-0.71	0.26	0.36	0.44	0.24	0	0.27	0.27	0.27	-0.58	0.34	0.47	0.23	0.35	0.11
20	27	M	175	75	24.4898	Lt	28	6	0.214286	1.5	0.0535714	3.6	0.128571	1.3	0.0464286	0.63	-0.81	0.39	0.57	0.41	0.71	0.07	0.28	0.27	0.34	-0.54	0.36	0.55	0.67	0.26	0.42
21	25	M	169	63	22.0581	Rt	25.5	6	0.235294	1	0.0392157	3.5	0.137255	1	0.0392157	0.6	-0.64	0.33	0.37	0.34	0.82	0.1	0.34	0.25	0.37	-0.59	0.27	0.42	0.49	0.23	0.33
21	25	M	169	63	22.0581	Lt	25.8	6	0.232558	0.4	0.0155039	3.5	0.135659	0.8	0.0310078	0.4	-0.66	0.31	0.34	0.42	0.47	0.08	0.32	0.26	0.37	-0.43	0.31	0.56	0.31	0.3	0.4
22	29	M	174	75	24.7721	Rt	29	7	0.241379	1.5	0.0517241	3.5	0.12069	0.7	0.0241379	0.49	-0.72	0.36	0.44	0.42	0.32	0	0.3	0.24	0.3	-0.42	0.35	0.57	0.23	0.17	0.38
22	29	M	174	75	24.7721	Lt	29	7	0.241379	1.8	0.062069	3.6	0.124138	1	0.0344828	0.44	-0.73	0.34	0.62	0.5	0.19	0	0.35	0.17	0.35	-0.53	0.38	0.53	0.14	0.22	0.48
23	26	M	177	70	22.3435	Rt	28	6.2	0.221429	1.5	0.0535714	3.4	0.121429	1	0.0357143	0.71	-0.57	0.57	0.5	0.59	0.83	0	0.47	0.56	0.47	-0.15	0.39	0.63	0.32	0.53	0.59
23	26	M	177	70	22.3435	Lt	28	6.4	0.228571	1	0.0357143	3.4	0.121429	0.8	0.0285714	0.81	-0.53	0.5	0.43	0.5	0.69	0	0.31	0.37	0.31	-0.28	0.45	0.69	0.13	0.4	0.52
24	42	F	159	47	18.591	Rt	23.5	6.3	0.268085	1	0.0425532	3.6	0.153191	0.6	0.0255319	0.34	-0.7	0.29	0.45	0.41	0.4	0.17	0.36	0.2	0.35	-0.55	0.37	0.49	0.26	0.24	0.33
24	42	F	159	47	18.591	Lt	23.5	5.8	0.246809	1.4	0.0595745	3.8	0.161702	0.6	0.0255319	0.42	-0.69	0.33	0.33	0.37	0.2	0.1	0.2	0.2	0.24	-0.26	0.27	48	0.52	0.24	0.37
25	24	M	174	75	24.7721	Rt	27.5	6.2	0.225455	1.5	0.0545455	3.8	0.138182	0.5	0.0181818	0.66	-0.61	0.52	0.43	0.6	0.39	0.12	0.32	0.34	0.35	-0.59	0.4	0.7	0.31	0.47	0.35
25	24	M	174	75	24.7721	Lt	27.3	6.5	0.238095	1.3	0.047619	3.8	0.139194	0.5	0.018315	0.62	-0.7	0.4	0.51	0.45	0.17	0	0.34	0.26	0.34	-0.48	0.39	0.53	0.68	0.25	0.47
26	28	F	165	56	20.5693	Rt	25	5.8	0.232	0.9	0.036	2.5	0.1	0.5	0.02	0.63	-0.88	0.33	0.67	0.36	0.21	0	0.32	0.22	0.32	-0.52	0.33	0.46	0.21	0.28	0.4
26	28	F	165	56	20.5693	Lt	25	6	0.24	0.8	0.032	2.7	0.108	0.5	0.02	0.37	-0.82	0.29	0.51	0.36	0.86	0	0.25	0.33	0.25	-0.5	0.28	0.45	0.71	0.33	0.44
27	26	F	172	53	17.9151	Rt	26	5.5	0.211538	0.5	0.0192308	3.1	0.119231	0	0	0.62	-0.65	0.23	0.55	0.22	0.25	0	0.25	0.19	0.25	-0.61	0.25	0.35	0.21	0.31	0.29
27	26	F	172	53	17.9151	Lt	26	6	0.230769	1	0.0384615	3.1	0.119231	0.5	0.0192308	0.48	-0.69	0.25	0.41	0.26	0.39	0.11	0.25	0.22	0.32	-0.35	0.33	0.43	0.45	0.27	0.34
28	28	F	168	58	20.5499	Rt	24.4	5.8	0.237705	0.5	0.0204918	3.3	0.135246	1.5	0.0614754	0.36	-1.06	0.29	0.57	0.43	0.41	0.13	0.35	0.25	0.4	-0.71	0.52	0.52	0.14	0.27	0.36
28	28	F	168	58	20.5499	Lt	24.5	5.5	0.22449	1	0.0408163	3.3	0.134694	1.5	0.0612245	0.62	-0.83	0.32	0.57	0.37	0.57	0.17	0.26	0.23	0.32	-0.42	0.32	0.48	0.33	0.21	0.37
29	28	M	174	70	23.1206	Rt	24.8	6.2	0.25	1.7	0.0685484	3	0.120968	1.4	0.0564516	0.32	-1.07	0.32	0.52	0.37	-0.08	0.07	0.33	0.21	0.46	-0.48	0.45	0.57	-0.16	0.3	0.41
29	28	M	174	70	23.1206	Lt	25.6	6.3	0.246094	1.5	0.0585938	2.8	0.109375	1.5	0.0585938	0.36	-0.68	0.38	0.29	0.53	-0.4	0.15	0.35	0.23	0.52	-0.53	0.28	0.49	-0.25	0.25	0.41

## Sheet: Reliability_raw data
Subject_ID	Rt/Lt	La_1st	La_2nd	Lb_1st	Lb_2nd	Lc_1st	Lc_2nd	Ld_1st	Ld_2nd	A1_1st	A1_2nd	A2_1st	A2_2nd	intersection point depth_Level A_1st	intersection point depth_Level A_2nd	SRN depth_Level A_1st	SRN depth_Level A_2nd	superficial border of radius depth_Level A_1st	superficial border of radius depth_Level A_2nd	B1_1st	B1_2nd	B2_1st	B2_2nd	intersection point depth_Level B_1st	intersection point depth_Level B_2nd	SRN depth_Level B_1st	SRN depth_Level B_2nd	superficial border of radius depth_Level B_1st	superficial border of radius depth_Level B_2nd	C1_1st	C1_2nd	crossing point depth_Level C_1st	crossing point depth_Level C_2nd	superficial border of radius depth_Level C_1st	superficial border of radius depth_Level C_2nd	D1_1st	D1_2nd	crossing point depth_Level D_1st	crossing point depth_Level D_2nd	superficial border of radius depth_Level D_1st	superficial border of radius depth_Level D_2nd
5	Rt	6.5	6.5	1.8	1.5	3.2	3.2	1.3	1.1	0.44	0.5	-0.6	-0.57	0.25	0.32	0.23	0.2	0.4	0.4	0.21	0.32	0.21	0.21	0.3	0.31	0.3	0.32	0.42	0.42	-0.29	-0.32	0.3	0.35	0.49	0.52	0.63	0.55	0.31	0.3	0.46	0.45
5	Lt	6.3	6.2	2.3	2	3.4	3.5	1.3	1	0.48	0.5	-0.76	-0.7	0.26	0.4	0.26	0.3	0.27	0.32	0.74	0.71	0.55	0.55	0.39	0.42	0.36	0.4	0.44	0.45	-0.22	-0.2	0.3	0.32	0.42	0.4	0.68	0.75	0.25	0.3	0.44	0.43
12	Rt	6.5	6.3	0.5	0.5	3.5	3.5	0.3	0.5	0.43	0.5	-1.06	-1	0.3	0.4	0.45	0.6	0.41	0.44	0.09	0.2	0.23	0.27	0.43	0.5	0.36	0.4	0.52	0.6	-0.3	-0.2	0.28	0.3	0.54	0.5	0.23	0.3	0.5	0.6	0.57	0.6
12	Lt	6.9	7	1	1	3.5	3.5	0	0	0.2	0.3	-0.67	-0.5	0.31	0.3	0.54	0.5	0.46	0.51	0.29	0.31	0.12	0.15	0.36	0.35	0.31	0.33	0.45	0.48	-0.48	-0.48	0.42	0.42	0.48	0.45	0.75	0.8	0.29	0.35	0.49	0.44
13	Rt	6.3	6.5	1.8	2	3.7	3.7	0.5	0.5	0.52	0.6	-0.53	-0.6	0.45	0.5	0.52	0.6	0.6	0.63	0.88	1	0.07	0.1	0.37	0.41	0.21	0.25	0.4	0.6	-0.47	-0.5	0.35	0.41	0.56	0.6	0.33	0.25	0.28	0.34	0.56	0.4
13	Lt	6.5	6.5	1.5	1.5	3.8	3.8	0.5	0.5	0.63	0.5	-0.63	-0.6	0.36	0.3	0.46	0.5	0.43	0.42	0.78	0.8	-0.09	-0.1	0.31	0.28	0.3	0.32	0.35	0.32	-0.18	-0.15	0.33	0.35	0.48	0.45	0.18	0.23	0.28	0.25	0.47	0.45
19	Rt	7.2	7.5	1.5	1.5	3.4	3.4	0	0	0.48	0.5	-1	-1	0.26	0.2	0.51	0.5	0.33	0.4	0.55	1	0	0	0.31	0.35	0.25	0.2	0.31	0.3	-0.62	-0.6	0.35	0.38	0.54	0.51	0.27	0.2	0.24	0.2	0.36	0.4
19	Lt	6.8	6.7	1	1	3.4	3.5	0.5	0.5	0.4	0.5	-0.92	-0.9	0.28	0.3	0.44	0.4	0.36	0.45	0.1	0.12	0	0.05	0.38	0.35	0.21	0.25	0.38	0.4	-0.41	-0.38	0.28	0.31	0.49	0.48	0.25	0.2	0.34	0.35	0.14	0.1
21	Rt	6	6	1	1.2	3.5	3.4	1	1	0.6	0.5	-0.64	-0.5	0.33	0.3	0.37	0.5	0.34	0.31	0.82	0.8	0.1	0.1	0.34	0.35	0.25	0.28	0.37	0.4	-0.59	-0.5	0.27	0.3	0.42	0.4	0.49	0.35	0.23	0.3	0.33	0.39
21	Lt	6	6	0.4	0.5	3.5	3.5	0.8	0.5	0.4	0.4	-0.66	-0.5	0.31	0.3	0.34	0.3	0.42	0.4	0.47	0.54	0.08	0.1	0.32	0.36	0.26	0.25	0.37	0.35	-0.43	-0.42	0.31	0.32	0.56	0.52	0.31	0.35	0.3	0.26	0.4	0.45
22	Rt	7	7	1.5	2	3.5	3.5	0.7	1	0.49	0.5	-0.72	-0.7	0.36	0.4	0.44	0.4	0.42	0.45	0.32	0.3	0	0	0.3	0.3	0.24	0.2	0.3	0.3	-0.42	-0.5	0.35	0.4	0.57	0.6	0.23	0.2	0.17	0.2	0.38	0.4
22	Lt	7	7	1.8	1.5	3.6	3.5	1	1	0.44	0.5	-0.73	-0.7	0.34	0.3	0.62	0.6	0.5	0.51	0.19	0.22	0	0.1	0.35	0.29	0.17	0.16	0.35	0.37	-0.53	-0.5	0.38	0.41	0.53	0.55	0.14	0.1	0.22	0.18	0.48	0.47
23	Rt	6.2	6	1.5	1	3.4	3.5	1	1.2	0.71	0.8	-0.57	-0.6	0.57	0.5	0.5	0.4	0.59	0.62	0.83	0.4	0	0	0.47	0.5	0.56	0.6	0.47	0.5	-0.15	-0.15	0.39	0.5	0.63	0.7	0.32	0.25	0.53	0.5	0.59	0.6
23	Lt	6.4	6.5	1	1	3.4	3.5	0.8	1	0.81	0.7	-0.53	-0.5	0.5	0.5	0.43	0.4	0.5	0.55	0.69	0.73	0	0.3	0.31	0.32	0.37	0.4	0.31	0.33	-0.28	-0.25	0.45	0.41	0.69	0.65	0.13	0.15	0.4	0.5	0.52	0.5
25	Rt	6.2	6.5	1.5	1.5	3.8	3.7	0.5	0.5	0.66	0.8	-0.61	-0.7	0.52	0.6	0.43	0.4	0.6	0.65	0.39	0.5	0.12	0.1	0.32	0.4	0.34	0.4	0.35	0.3	-0.59	-0.4	0.4	0.4	0.7	0.73	0.31	0.25	0.47	0.4	0.35	0.4
25	Lt	6.5	6.5	1.3	1	3.8	4	0.5	0.5	0.62	0.5	-0.7	-0.7	0.4	0.4	0.51	0.5	0.45	0.48	0.17	0.12	0	0.1	0.34	0.4	0.26	0.3	0.34	0.37	-0.48	-0.5	0.39	0.32	0.53	0.55	0.68	0.72	0.25	0.23	0.47	0.4
28	Rt	5.8	6	0.5	0.5	3.3	3.5	1.5	1	0.36	0.4	-1.06	-1	0.29	0.3	0.57	0.5	0.43	0.44	0.41	0.36	0.13	0.1	0.35	0.3	0.25	0.25	0.4	0.4	-0.71	-0.7	0.52	0.5	0.52	0.5	0.14	0.1	0.27	0.2	0.36	0.4
28	Lt	5.5	5	1	1	3.3	3.3	1.5	1.5	0.62	0.6	-0.83	-0.8	0.32	0.3	0.57	0.5	0.37	0.35	0.57	0.6	0.17	0.18	0.26	0.3	0.23	0.21	0.32	0.28	-0.42	-0.45	0.32	0.3	0.48	0.45	0.33	0.4	0.21	0.25	0.37	0.35
29	Rt	6.2	6	1.7	1.5	3	3	1.4	1.5	0.32	0.3	-1.07	-1	0.32	0.3	0.52	0.6	0.37	0.41	-0.08	-0.5	0.07	0.1	0.33	0.33	0.21	0.4	0.46	0.4	-0.48	-0.4	0.45	0.43	0.57	0.5	-0.16	-0.1	0.3	0.3	0.41	0.4
29	Lt	6.3	6	1.5	1.5	2.8	3	1.5	1.5	0.36	0.3	-0.68	-0.7	0.38	0.4	0.29	0.2	0.53	0.51	-0.4	-0.5	0.15	0.18	0.35	0.35	0.23	0.26	0.52	0.51	-0.53	-0.5	0.28	0.25	0.49	0.52	-0.25	-0.2	0.25	0.24	0.41	0.43
